# Supplementary material for: BGP-15 Inhibits Hyperglycemia-Aggravated VSMC Calcification Induced by High Phosphate
Source: Int J Mol Sci. 2021 Aug 26;22(17):9263. doi: 10.3390/ijms22179263 (PMC8431374; doi:10.3390/ijms22179263)
Supplement: Supplementary file 1 [file ijms-22-09263-s001.zip]

Archive with 1 entries (1 files):
- ijms-1327151-supplementary.pdf
